# Supplementary material for: Molecular footprint of Medawar’s mutation accumulation process in mammalian aging
Source: Aging Cell. 2019 May 6;18(4):e12965. doi: 10.1111/acel.12965 (PMC6612638; doi:10.1111/acel.12965)
Supplement: Supplementary file 2 [file ACEL-18-e12965-s002.xlsx]

## Sheet: TableS1
GEO / ArrayExpress Accession	Organism	Tissue	Tissue name in article	Platform	Normalization Method	Sample size (After Outliers)	Age Range / Age Group (After Outliers)	Outliers
GSE21935	Homo sapiens	Superior temporal cortex (BA22)	Hs_Brain1	[HG-U133_Plus_2] Affymetrix Human Genome U133 Plus 2.0 Array	Rawdata (RMA+(log2)+quantile)	19	25-94 years	-
GSE11882	Homo sapiens	Entorhinal cortex (EC)	Hs_Brain2	[HG-U133_Plus_2] Affymetrix Human Genome U133 Plus 2.0 Array	Rawdata (RMA+(log2)+quantile)	35	20-97 years	GSM300192, GSM300196, GSM300228, GSM300300
GSE11882	Homo sapiens	Postcentral gyrus (PCG)	Hs_Brain3	[HG-U133_Plus_2] Affymetrix Human Genome U133 Plus 2.0 Array	Rawdata (RMA+(log2)+quantile)	39	20-99 years	GSM300198, GSM300212, GSM300287, GSM300326
GSE11882	Homo sapiens	Hippocampus (HC)	Hs_Brain4	[HG-U133_Plus_2] Affymetrix Human Genome U133 Plus 2.0 Array	Rawdata (RMA+(log2)+quantile)	41	20-99 years	GSM300255, GSM300301
GSE11882	Homo sapiens	Superior frontal gyrus (SG)	Hs_Brain5	[HG-U133_Plus_2] Affymetrix Human Genome U133 Plus 2.0 Array	Rawdata (RMA+(log2)+quantile)	44	20-99 years	GSM300213, GSM300250, GSM300288, GSM318840
GSE1572	Homo sapiens	Frontal cortex	Hs_Brain6	[HG_U95Av2] Affymetrix Human Genome U95 Version 2 Array	Rawdata (RMA+(log2)+quantile)	29	26-106 years	X48F.CEL
GSE17612	Homo sapiens	Brodmann area 10: Anterior prefrontal cortex (BA10)	Hs_Brain7	[HG-U133_Plus_2] Affymetrix Human Genome U133 Plus 2.0 Array	Rawdata (RMA+(log2)+quantile)	23	25-94 years	-
GSE22521	Homo sapiens	Prefrontal cortex	Hs_Brain8	[HuGene-1_0-st] Affymetrix Human Gene 1.0 ST Array [transcript (gene) version]	Rawdata (RMA+(log2)+quantile)	12	17-98 years	-
GSE22521	Macaca mulatta	Prefrontal cortex	Mmu_Brain1	[HuGene-1_0-st] Affymetrix Human Gene 1.0 ST Array [transcript (gene) version]	Rawdata (RMA+(log2)+quantile)	11	4-28 years	-
GSE22569	Homo sapiens	Cerebellar cortex	Hs_Brain9	[HuGene-1_0-st] Affymetrix Human Gene 1.0 ST Array [transcript (gene) version]	Rawdata (RMA+(log2)+quantile)	11	23-98 years	-
GSE22569	Macaca mulatta	Cerebellar cortex	Mmu_Brain2	[HuGene-1_0-st] Affymetrix Human Gene 1.0 ST Array [transcript (gene) version]	Rawdata (RMA+(log2)+quantile)	9	4-28 years	GSM560170
GSE20219	Rattus norvegicus	Hippocampus (HC)	Rn_Brain	[Rat230_2] Affymetrix Rat Genome 230 2.0 Array	Rawdata (RMA+(log2)+quantile)	14	7-8, 21-22 months	GSM506979
GSE3309	Rattus norvegicus	Extraocular muscles (EOMs)	Rn_Muscle1	[RG_U34A] Affymetrix Rat Genome U34 Array	Series Matrix File(log2)	12	6, 18, 30 months	-
GSE3309	Rattus norvegicus	Extensor digitorum longus muscles (EDL)	Rn_Muscle2	[RG_U34A] Affymetrix Rat Genome U34 Array	Series Matrix File(log2)	11	6, 18, 30 months	GSM74440
GSE7281	Rattus norvegicus	Thoracic aorta	Rn_Artery	[RG_U34A] Affymetrix Rat Genome U34 Array	Rawdata (RMA+(log2)+quantile)	16	3, 6, 15, 28 months	-
GSE6599	Macaca fascicularis	Thoracic aorta	Mfa_Artery	[HG-U133A_2] Affymetrix Human Genome U133A 2.0 Array	Rawdata (RMA+(log2)+quantile)	24	6.6-7.2, 20-21.2 years	-
GSE38718	Homo sapiens	Skeletal muscle	Hs_Muscle1	[HG-U133_Plus_2] Affymetrix Human Genome U133 Plus 2.0 Array	Rawdata (RMA+(log2)+quantile)	19	19~28 years, 65~76 years	GSM948631, GSM948637, GSM948640
GSE362	Homo sapiens	Vastus lateralis	Hs_Muscle2	[HG-U133A] Affymetrix Human Genome U133A Array/ [HG-U133B] Affymetrix Human Genome U133B Array	Series Matrix File(log2)	15	21-75 years	-
GSE674	Homo sapiens	Vastus lateralis	Hs_Muscle3	[HG-U133A] Affymetrix Human Genome U133A Array/ [HG-U133B] Affymetrix Human Genome U133B Array	Series Matrix File(log2)	15	20-71 years	-
GSE5086	Homo sapiens	Various other regions of the anatomy	Hs_Muscle4	[HG-U133_Plus_2] Affymetrix Human Genome U133 Plus 2.0 Array	Series Matrix File(log2)	15	16-89 years	GSM114704, GSM114706, GSM114719, GSM114720
GSE5086	Homo sapiens	Rectus abdominis	Hs_Muscle5	[HG-U133_Plus_2] Affymetrix Human Genome U133 Plus 2.0 Array	Series Matrix File(log2)	62	16-89 years	-
GSE18876	Homo sapiens	Skin	Hs_Skin1	[HuEx-1_0-st] Affymetrix Human Exon 1.0 ST Array [transcript (gene) version]	Series Matrix File(log2)	98	19-86 years	-
GSE50821	Mus musculus	Skeletal muscle precursor cells	Mm_Muscle1	[Mouse430_2] Affymetrix Mouse Genome 430 2.0 Array	Rawdata (RMA+(log2)+quantile)	14	2, 12, 24 months	-
GSE5078	Mus musculus	Hippocampus	Mm_Brain1	[MG_U74Av2] Affymetrix Murine Genome U74A Version 2 Array	Series Matrix File(log2)	22	2, 15 months	GSM114424
GSE6591	Mus musculus	Lung	Mm_Lung1	[Mouse430_2] Affymetrix Mouse Genome 430 2.0 Array	Rawdata (RMA+(log2)+quantile)	9	2, 18, 26 months	-
GSE8150	Mus musculus	Brain: Neocortex	Mm_Brain2	[Mouse430_2] Affymetrix Mouse Genome 430 2.0 Array	Rawdata (RMA+(log2)+quantile)	10	5, 30 months	-
E-MEXP-839	Mus musculus	Liver	Mm_Liver1	A-AFFY-45 - Affymetrix GeneChip Mouse Genome 430 2.0 [Mouse430_2]	Rawdata (RMA+(log2)+quantile)	13	8, 16, 96, 130 weeks	X33.CEL
GSE35322	Mus musculus	Skin	Mm_Skin	[Mouse430_2] Affymetrix Mouse Genome 430 2.0 Array	Rawdata (RMA+(log2)+quantile)	20	5, 30 months	-
GSE6323	Mus musculus	Skeletal muscle (Gastrocnemius tissue)	Mm_Muscle2	[MOE430A] Affymetrix Mouse Expression 430A Array	Rawdata (RMA+(log2)+quantile)	10	5, 25 months	-
GSE34378	Mus musculus	Whole Brain	Mm_Brain3	[Mouse430_2] Affymetrix Mouse Genome 430 2.0 Array	Rawdata (RMA+(log2)+quantile)	14	13, 26, 52, 78, 104, 130 weeks	GSM847851, GSM847853, GSM847857, GSM847865
GSE34378	Mus musculus	Kidney	Mm_Kidney	[Mouse430_2] Affymetrix Mouse Genome 430 2.0 Array	Rawdata (RMA+(log2)+quantile)	18	13, 26, 52, 78, 104, 130 weeks	-
GSE34378	Mus musculus	Liver	Mm_Liver2	[Mouse430_2] Affymetrix Mouse Genome 430 2.0 Array	Rawdata (RMA+(log2)+quantile)	15	13, 26, 52, 78, 104, 130 weeks	GSM847798, GSM847810, GSM847812
GSE34378	Mus musculus	Lung	Mm_Lung2	[Mouse430_2] Affymetrix Mouse Genome 430 2.0 Array	Rawdata (RMA+(log2)+quantile)	18	13, 26, 52, 78, 104, 130 weeks	-
GSE34378	Mus musculus	Spleen	Mm_Spleen	[Mouse430_2] Affymetrix Mouse Genome 430 2.0 Array	Rawdata (RMA+(log2)+quantile)	16	13, 26, 52, 78, 104, 130 weeks	GSM847828, GSM847830
GSE21716	Mus musculus	Liver	Mm_Liver3	[Mouse430_2] Affymetrix Mouse Genome 430 2.0 Array	Rawdata (RMA+(log2)+quantile)	15	6, 12, 18, 24 months	GSM541754
GTEx	Homo sapiens	Artery-Aorta	Hs_Artery1	RNA Sequencing	RPKM(log2+quantile)	46	24.5-64.5 years	GTEX-13O1R-1026-SM-5KM2L, GTEX-13N2G-0526-SM-5MR5L
GTEx	Homo sapiens	Artery-Coronary	Hs_Artery2	RNA Sequencing	RPKM(log2+quantile)	21	34.5-64.5 years	GTEX-11DYG-0926-SM-5EGGW, GTEX-13S7M-2226-SM-5S2WB, GTEX-11UD2-1126-SM-5EQM6, GTEX-RU72-0226-SM-46MUD
GTEx	Homo sapiens	Artery-Tibial	Hs_Artery3	RNA Sequencing	RPKM(log2+quantile)	93	24.5-74.5 years	GTEX-PVOW-0726-SM-2XCF5, GTEX-SN8G-0526-SM-32PLE, GTEX-SJXC-0426-SM-2XCFH
GTEx	Homo sapiens	Brain - Amygdala	Hs_Brain10	RNA Sequencing	RPKM(log2+quantile)	34	24.5-74.5 years	GTEX-147GR-0011-R4a-SM-5S2V2, GTEX-12WSH-0011-R4a-SM-5GU6K, GTEX-T6MN-0011-R4A-SM-32QPG, GTEX-N7MS-0011-R4a-SM-2HMKW, GTEX-13OVJ-0011-R4b-SM-5P9H5
GTEx	Homo sapiens	Brain - Anterior cingulate cortex (BA24)	Hs_Brain11	RNA Sequencing	RPKM(log2+quantile)	44	44.5-74.5 years	GTEX-PVOW-0011-R3A-SM-32PKX, GTEX-139TT-0011-R3b-SM-5K7VL, GTEX-13N2G-0011-R3b-SM-5MR5G, GTEX-13CIG-0011-R3b-SM-5K7XF, GTEX-11ZVC-0011-R3a-SM-5BC6V,GTEX-N7MS-0011-R3a-SM-33HC6, GTEX-T2IS-0011-R3A-SM-32QPB
GTEx	Homo sapiens	Brain - Caudate (basal ganglia)	Hs_Brain12	RNA Sequencing	RPKM(log2+quantile)	67	24.5-74.5 years	GTEX-T2IS-0011-R5A-SM-32QP4, GTEX-PVOW-0011-R5A-SM-32PL7, GTEX-139TT-0011-R5b-SM-5K7W8, GTEX-Z93S-0011-R5b-SM-4RGNI
GTEx	Homo sapiens	Brain - Cerebellar Hemisphere	Hs_Brain13	RNA Sequencing	RPKM(log2+quantile)	52	24.5-74.5 years	GTEX-139UW-0011-R11a-SM-5IJGN, GTEX-13FLV-0011-R11a-SM-5LZZ7, GTEX-13CZV-0011-R11b-SM-5N9FN, GTEX-12WSC-0011-R11a-SM-5GU5J, GTEX-145MI-0011-R11a-SM-5P9JZ, GTEX-T6MN-0011-R11A-SM-32QOX, GTEX-12WSH-0011-R11a-SM-5LZVM, GTEX-13PVQ-0011-R11a-SM-5O9DU, GTEX-T2IS-0011-R11A-SM-32QPC, GTEX-13OVJ-0011-R11a-SM-5P9H8, GTEX-11ZUS-0011-R11b-SM-5BC7B, GTEX-13X6J-0011-R11a-SM-5P9HE, GTEX-13PLJ-0011-R11b-SM-5O9BS…
GTEx	Homo sapiens	Brain - Cerebellum	Hs_Brain14	RNA Sequencing	RPKM(log2+quantile)	73	24.5-74.5 years	GTEX-11OF3-3126-SM-5GU5E,GTEX-PVOW-2626-SM-32PL8,GTEX-T2IS-2926-SM-32QPO,GTEX-RU72-2926-SM-2TF66,GTEX-1269C-3126-SM-5EGI6,GTEX-13PVQ-2926-SM-5L3HJ, GTEX-13OVJ-2726-SM-5IJG6,GTEX-12WSH-3126-SM-5LZW8,GTEX-13JVG-3226-SM-5IJGJ
GTEx	Homo sapiens	Brain - Cortex	Hs_Brain15	RNA Sequencing	RPKM(log2+quantile)	62	24.5-74.5 years	GTEX-11OF3-2926-SM-5HL78, GTEX-13G51-3026-SM-5IJB8, GTEX-PVOW-2526-SM-2XCF7, GTEX-11GS4-3126-SM-5A5LH, GTEX-T2IS-3026-SM-32QPM, GTEX-ZE7O-3126-SM-5HL5X, GTEX-11NV4-2126-SM-5N9DS, GTEX-11OC5-0726-SM-5P9JK, GTEX-11WQK-3026-SM-5EQL6, GTEX-111FC-3126-SM-5GZZ2, GTEX-11O72-2926-SM-5BC4V, GTEX-144FL-3026-SM-5O99C
GTEx	Homo sapiens	Brain - Frontal Cortex (BA9)	Hs_Brain16	RNA Sequencing	RPKM(log2+quantile)	53	24.5-74.5 years	GTEX-ZE7O-0011-R10a-SM-57WAZ, GTEX-13N2G-0011-R10a-SM-5MR34, GTEX-13OVJ-0011-R10b-SM-5L3HT, GTEX-12WSD-0011-R10b-SM-5GU79, GTEX-11ZUS-0011-R10b-SM-5BC79, GTEX-13QJC-0011-R10a-SM-5SI63, GTEX-139TS-0011-R10a-SM-5K7TU, GTEX-12ZZY-0011-R10b-SM-5HL7W, GTEX-RVPU-0011-R10A-SM-2XCAH, GTEX-11WQK-0011-R10a-SM-5BC6R, GTEX-13CZV-0011-R10b-SM-5LZYD, GTEX-13SLX-0011-R10a-SM-5P9HV, GTEX-13OW7-0011-R10a-SM-5L3H3…
GTEx	Homo sapiens	Brain - Hippocampus	Hs_Brain17	RNA Sequencing	RPKM(log2+quantile)	54	24.5-74.5 years	GTEX-144GL-0011-R1a-SM-5PNZ5, GTEX-145LU-0011-R1a-SM-5Q5CE, GTEX-12ZZX-0011-R1a-SM-5EQ6B
GTEx	Homo sapiens	Brain - Hypothalamus	Hs_Brain18	RNA Sequencing	RPKM(log2+quantile)	47	24.5-74.5 years	GTEX-139TS-0011-R8a-SM-5J1NP, GTEX-144GL-0011-R8a-SM-5Q5B1, GTEX-11ZUS-0011-R8a-SM-5BC73, GTEX-11WQK-0011-R8a-SM-5BC7C, GTEX-T5JC-0011-R8A-SM-32PLM, GTEX-13QJC-0011-R8b-SM-5S2U6, GTEX-RVPU-0011-R8A-SM-5SI8I, GTEX-N7MS-0011-R8a-SM-2YUMK, GTEX-11H98-0011-R8a-SM-5NQ8V, GTEX-11GSP-0011-R8b-SM-5NQ79, GTEX-13OVH-0011-R8b-SM-5MR35
GTEx	Homo sapiens	Brain - Nucleus accumbens (basal ganglia)	Hs_Brain19	RNA Sequencing	RPKM(log2+quantile)	64	24.5-74.5 years	GTEX-147F4-0011-R6b-SM-5S2UP, GTEX-12WSD-0011-R6b-SM-5P9JU, GTEX-13OVJ-0011-R6b-SM-5L3GH, GTEX-13N2G-0011-R6b-SM-5MR3P,GTEX-ZUA1-0011-R6b-SM-4YCDD
GTEx	Homo sapiens	Brain - Putamen (basal ganglia)	Hs_Brain20	RNA Sequencing	RPKM(log2+quantile)	64	24.5-64.5 years	GTEX-13CF2-0011-R7b-SM-5K7UV, GTEX-13N2G-0011-R7a-SM-5MR42
GTEx	Homo sapiens	Brain - Spinal cord (cervical c-1)	Hs_Brain21	RNA Sequencing	RPKM(log2+quantile)	41	24.5-74.5 years	GTEX-13CIG-0011-R9a-SM-5K7VU, GTEX-131YS-0011-R9b-SM-5EQLY, GTEX-11WQK-0011-R9b-SM-5BC6N, GTEX-T6MN-0011-R9A-SM-32QOZ, GTEX-T5JC-0011-R9A-SM-32PLV, GTEX-148VJ-0011-R9b-SM-5SI77, GTEX-11ZUS-0011-R9b-SM-5BC76
GTEx	Homo sapiens	Brain - Substantia nigra	Hs_Brain22	RNA Sequencing	RPKM(log2+quantile)	31	24.5-64.5 years	GTEX-12WSH-0011-R2a-SM-5GU68, GTEX-13SLW-0011-R2b-SM-5O9C6, GTEX-13OVJ-0011-R2b-SM-5L3GP
GTEx	Homo sapiens	Heart - Atrial Appendage	Hs_Heart1	RNA Sequencing	RPKM(log2+quantile)	53	24.5-74.5 years	GTEX-11TUW-1126-SM-5EQKJ, GTEX-13O1R-0926-SM-5L3DS, GTEX-14C39-0726-SM-5RQIK, GTEX-13NYB-0326-SM-5IJDP, GTEX-WRHU-1026-SM-4E3ID, GTEX-11UD2-0926-SM-5CVL6
GTEx	Homo sapiens	Heart - Left Ventricle	Hs_Heart2	RNA Sequencing	RPKM(log2+quantile)	40	24.5-64.5 years	GTEX-13O1R-1226-SM-5J1NU, GTEX-SIU8-0826-SM-2XCDQ, GTEX-QEG4-0426-SM-33HC3, GTEX-13CF2-0426-SM-5KM1H, GTEX-11TUW-1026-SM-5GU7D, GTEX-RWSA-0626-SM-2XCBD, GTEX-T2IS-0426-SM-32QPE, GTEX-ZYT6-1726-SM-5E44P
GTEx	Homo sapiens	Kidney - Cortex	Hs_Kidney	RNA Sequencing	RPKM(log2+quantile)	10	34.5-64.5 years	GTEX-T5JC-1526-SM-4DM68, GTEX-13O1R-2526-SM-5N9FW
GTEx	Homo sapiens	Liver	Hs_Liver	RNA Sequencing	RPKM(log2+quantile)	48	34.5-64.5 years	GTEX-11GSP-0626-SM-5986T, GTEX-RWSA-1426-SM-47JXA
GTEx	Homo sapiens	Lung	Hs_Lung	RNA Sequencing	RPKM(log2+quantile)	82	24.5-74.5 years	-
GTEx	Homo sapiens	Muscle - Skeletal	Hs_Muscle6	RNA Sequencing	RPKM(log2+quantile)	116	24.5-74.5 years	GTEX-11TUW-2526-SM-5EQKN, GTEX-13O1R-0526-SM-5K7XU, GTEX-SJXC-0526-SM-2XCFG, GTEX-11P82-1826-SM-5PNYJ, GTEX-14ASI-0526-SM-5QGQP, GTEX-13NYC-0726-SM-5J2NQ, GTEX-13S7M-0326-SM-5S2PH
GTEx	Homo sapiens	Skin - Not Sun Exposed (Suprapubic)	Hs_Skin2	RNA Sequencing	RPKM(log2+quantile)	78	24.5-74.5 years	GTEX-ZVTK-0226-SM-51MRG, GTEX-11DYG-1526-SM-5A5JS
GTEx	Homo sapiens	Adipose_Subcutaneous	Hs_Adipose	RNA Sequencing	RPKM(log2+quantile)	94	24.5-74.5 years	-
GTEx	Homo sapiens	AdrenalGland	Hs_AdrenalGland	RNA Sequencing	RPKM(log2+quantile)	14	24.5-64.5 years	-
GTEx	Homo sapiens	Colon_Sigmoid	Hs_Colon1	RNA Sequencing	RPKM(log2+quantile)	41	34.5-74.5 years	-
GTEx	Homo sapiens	Colon_Transverse	Hs_Colon2	RNA Sequencing	RPKM(log2+quantile)	18	24.5-74.5 years	-
GTEx	Homo sapiens	Esophagus_Muscularis	Hs_Esophagus	RNA Sequencing	RPKM(log2+quantile)	37	24.5-74.5 years	-
GTEx	Homo sapiens	Thyroid	Hs_Thyroid	RNA Sequencing	RPKM(log2+quantile)	93	24.5-74.5 years	-
GTEx	Homo sapiens	Uterus	Hs_Uterus	RNA Sequencing	RPKM(log2+quantile)	15	24.5-64.5 years	-
GTEx	Homo sapiens	WholeBlood	Hs_WholeBlood	RNA Sequencing	RPKM(log2+quantile)	108	24.5-74.5 years	-
