# Supplementary material for: Molecular footprint of Medawar’s mutation accumulation process in mammalian aging
Source: Aging Cell. 2019 May 6;18(4):e12965. doi: 10.1111/acel.12965 (PMC6612638; doi:10.1111/acel.12965)
Supplement: Supplementary file 3 [file ACEL-18-e12965-s003.xlsx]

## Sheet: A) NumberofGenes
	# of age-related gene	# of all gene
Hs_Brain1	28	21323
Hs_Brain2	488	21323
Hs_Brain3	5026	21323
Hs_Brain4	2144	21323
Hs_Brain5	7799	21323
Hs_Brain6	720	8258
Hs_Brain7	2354	21323
Hs_Brain8	213	12002
Hs_Brain9	4	12467
Hs_Brain10	3656	18190
Hs_Brain11	6125	18658
Hs_Brain12	34	18244
Hs_Brain13	1052	19106
Hs_Brain14	250	19277
Hs_Brain15	7190	19422
Hs_Brain16	6476	18873
Hs_Brain17	6968	17743
Hs_Brain18	3326	18489
Hs_Brain19	5258	18158
Hs_Brain20	34	17930
Hs_Brain21	20	17470
Hs_Brain22	0	18356
Mmu_Brain1	4	12002
Mmu_Brain2	0	12467
Rn_Brain	216	11555
Mm_Brain1	48	7775
Mm_Brain2	7152	18299
Mm_Brain3	244	18299
Hs_Skin1	91	14356
Hs_Skin2	13	17423
Mm_Skin	2201	18299
Hs_Artery1	2369	16887
Hs_Artery2	605	17224
Hs_Artery3	3583	15519
Mfa_Artery	24	12187
Rn_Artery	347	3905
Hs_Muscle1	3879	21323
Hs_Muscle2	5	18517
Hs_Muscle3	1	18517
Hs_Muscle4	37	21323
Hs_Muscle5	6	21323
Hs_Muscle6	1390	14336
Rn_Muscle1	1	3906
Rn_Muscle2	0	3906
Mm_Muscle1	616	18299
Mm_Muscle2	1046	12330
Hs_Liver	0	16264
Mm_Liver1	449	18369
Mm_Liver2	956	18299
Mm_Liver3	850	18299
Hs_Lung	433	17005
Mm_Lung1	318	18299
Mm_Lung2	403	18299
Hs_Heart1	28	16634
Hs_Heart2	1	15490
Hs_Kidney	0	19009
Mm_Kidney	657	18299
Mm_Spleen	383	18299
Hs_Adipose	222	16465
Hs_AdrenalGland	0	17639
Hs_Colon1	0	17568
Hs_Colon2	0	17117
Hs_Esophagus	0	17197
Hs_Thyroid	67	17716
Hs_Uterus	434	18446
Hs_WholeBlood	0	12567

## Sheet: B) ω0
	# of all genes	rho	pval	# of age-related genes	rho	pval
Hs_Brain1	8744	-0.510	0.026	-	-	-
Hs_Brain2	8744	-0.350	0.039	220	-0.518	0.001
Hs_Brain3	8744	-0.593	<0.001	2345	-0.635	<0.001
Hs_Brain4	8744	-0.256	0.106	950	-0.771	<0.001
Hs_Brain5	8744	-0.555	<0.001	3650	-0.658	<0.001
Hs_Brain6	3966	-0.443	0.016	345	-0.834	<0.001
Hs_Brain7	8744	-0.387	0.068	1136	-0.819	<0.001
Hs_Brain8	6347	-0.587	0.049	103	-0.93	<0.001
Hs_Brain9	6406	-0.018	0.968	-	-	-
Hs_Brain10	7935	-0.333	0.054	1744	-0.515	0.002
Hs_Brain11	7990	-0.379	0.011	2779	-0.47	0.001
Hs_Brain12	7953	-0.284	0.020	-	-	-
Hs_Brain13	7898	-0.239	0.088	518	-0.439	0.001
Hs_Brain14	7933	0.050	0.673	109	-0.374	0.001
Hs_Brain15	8113	-0.467	<0.001	3238	-0.568	<0.001
Hs_Brain16	8028	-0.261	0.059	2939	-0.353	0.01
Hs_Brain17	7844	-0.358	0.008	3215	-0.423	0.001
Hs_Brain18	8015	-0.385	0.008	1542	-0.672	<0.001
Hs_Brain19	7905	-0.321	0.010	2517	-0.469	<0.001
Hs_Brain20	7868	-0.190	0.133	-	-	-
Hs_Brain21	7766	-0.183	0.253	-	-	-
Hs_Brain22	7940	-0.036	0.848	-	-	-
Mmu_Brain1	6347	-0.009	0.989	-	-	-
Mmu_Brain2	6406	-0.017	0.982	-	-	-
Rn_Brain	6657	-0.372	0.190	113	-0.868	<0.001
Mm_Brain1	4009	-0.299	0.177	-	-	-
Mm_Brain2	8639	0.522	0.122	3641	0.731	0.016
Mm_Brain3	8639	-0.189	0.517	104	-0.873	<0.001
Hs_Skin1	7377	0.011	0.915	39	-0.444	<0.001
Hs_Skin2	7705	-0.190	0.096	-	-	-
Mm_Skin	8639	0.017	0.942	1053	0.642	0.002
Hs_Artery1	7461	-0.439	0.002	1065	-0.725	<0.001
Hs_Artery2	7566	-0.240	0.295	243	-0.724	<0.001
Hs_Artery3	7162	-0.222	0.033	1691	-0.43	<0.001
Mfa_Artery	5973	-0.226	0.288	-	-	-
Rn_Artery	2016	0.437	0.091	192	0.776	<0.001
Hs_Muscle1	8744	0.021	0.933	1582	-0.579	0.009
Hs_Muscle2	8307	0.349	0.203	-	-	-
Hs_Muscle3	8307	0.345	0.208	-	-	-
Hs_Muscle4	8744	0.100	0.724	-	-	-
Hs_Muscle5	8744	0.077	0.552	-	-	-
Hs_Muscle6	6915	0.089	0.343	699	0.083	0.374
Rn_Muscle1	2017	0.118	0.714	-	-	-
Rn_Muscle2	2017	0.559	0.074	-	-	-
Mm_Muscle1	8639	-0.503	0.067	280	-0.881	<0.001
Mm_Muscle2	6394	0.522	0.122	573	0.731	0.016
Hs_Liver	7367	-0.226	0.123	-	-	-
Mm_Liver1	8632	-0.672	0.012	188	-0.746	0.003
Mm_Liver2	8639	-0.442	0.099	496	-0.918	<0.001
Mm_Liver3	8639	-0.182	0.515	404	-0.772	0.001
Hs_Lung	7659	0.109	0.332	187	-0.534	<0.001
Mm_Lung1	8639	-0.738	0.023	153	-0.949	<0.001
Mm_Lung2	8639	-0.285	0.251	189	-0.724	0.001
Hs_Heart1	7513	0.102	0.467	-	-	-
Hs_Heart2	7227	0.215	0.183	-	-	-
Hs_Kidney	8030	0.020	0.957	-	-	-
Mm_Kidney	8639	-0.179	0.478	253	-0.712	0.001
Mm_Spleen	8639	-0.263	0.326	180	0.746	0.001
Hs_Adipose	7419	-0.145	0.164	94	0.245	0.017
Hs_AdrenalGland	7616	0.080	0.785	-	-	-
Hs_Colon1	7656	-0.119	0.460	-	-	-
Hs_Colon2	7632	0.174	0.489	-	-	-
Hs_Esophagus	7567	-0.303	0.068	-	-	-
Hs_Thyroid	7686	-0.003	0.979	29	0.537	<0.001
Hs_Uterus	7714	-0.383	0.159	182	-0.738	0.002
Hs_WholeBlood	6243	0.103	0.291	-	-	-

## Sheet: C) ω0(star)
	# of all genes	rho	pval	# of age-related genes	rho	pval
Hs_Brain1	6221	-0.648	0.003	-	-	-
Hs_Brain2	6221	-0.391	0.020	155	-0.051	0.772
Hs_Brain3	6221	-0.558	<0.001	1688	-0.693	<0.001
Hs_Brain4	6221	-0.448	0.003	688	-0.769	<0.001
Hs_Brain5	6221	-0.607	<0.001	2633	-0.676	<0.001
Hs_Brain6	3048	-0.508	0.005	246	-0.821	<0.001
Hs_Brain7	6221	-0.539	0.008	835	-0.827	<0.001
Hs_Brain8	4579	-0.769	0.005	80	-0.895	<0.001
Hs_Brain9	4602	-0.291	0.386	-	-	-
Hs_Brain10	5678	-0.430	0.011	1238	-0.506	0.002
Hs_Brain11	5705	-0.475	0.001	1983	-0.504	<0.001
Hs_Brain12	5668	-0.200	0.105	-	-	-
Hs_Brain13	5637	-0.237	0.091	376	-0.417	0.002
Hs_Brain14	5663	-0.137	0.249	77	0.196	0.096
Hs_Brain15	5786	-0.437	<0.001	2274	-0.554	<0.001
Hs_Brain16	5735	-0.353	0.010	2123	-0.444	0.001
Hs_Brain17	5604	-0.401	0.003	2266	-0.438	0.001
Hs_Brain18	5712	-0.343	0.018	1070	-0.713	<0.001
Hs_Brain19	5646	-0.393	0.001	1823	-0.484	<0.001
Hs_Brain20	5620	-0.214	0.089	-	-	-
Hs_Brain21	5553	-0.263	0.097	-	-	-
Hs_Brain22	5667	-0.161	0.387	-	-	-
Mmu_Brain1	4579	-0.200	0.558	-	-	-
Mmu_Brain2	4602	0.083	0.843	-	-	-
Rn_Brain	4414	-0.443	0.113	71	-0.868	<0.001
Mm_Brain1	2960	-0.270	0.225	-	-	-
Mm_Brain2	5532	-0.661	0.037	2321	-0.801	0.005
Mm_Brain3	5532	-0.454	0.103	70	-0.875	<0.001
Hs_Skin1	5437	0.015	0.882	32	-0.186	0.066
Hs_Skin2	5540	-0.003	0.978	-	-	-
Mm_Skin	5532	-0.399	0.081	656	0.26	0.268
Hs_Artery1	5361	-0.277	0.063	760	-0.565	<0.001
Hs_Artery2	5434	-0.119	0.609	172	0.518	0.016
Hs_Artery3	5173	-0.106	0.310	1191	-0.416	<0.001
Mfa_Artery	4559	-0.258	0.223	-	-	-
Rn_Artery	1479	0.582	0.018	136	0.776	<0.001
Hs_Muscle1	6221	0.331	0.167	1140	<0.001	>0.999
Hs_Muscle2	5992	0.383	0.159	-	-	-
Hs_Muscle3	5992	0.277	0.317	-	-	-
Hs_Muscle4	6221	0.154	0.584	-	-	-
Hs_Muscle5	6221	-0.029	0.825	-	-	-
Hs_Muscle6	4998	-0.096	0.307	500	-0.053	0.573
Rn_Muscle1	1480	-0.296	0.351	-	-	-
Rn_Muscle2	1480	0.607	0.048	-	-	-
Mm_Muscle1	5532	-0.776	0.001	181	-0.86	<0.001
Mm_Muscle2	4461	0.870	0.001	400	0.87	0.001
Hs_Liver	5327	-0.092	0.533	-	-	-
Mm_Liver1	5530	-0.595	0.032	110	-0.683	0.01
Mm_Liver2	5532	-0.564	0.029	341	-0.887	<0.001
Mm_Liver3	5532	-0.525	0.044	265	-0.901	<0.001
Hs_Lung	5504	0.090	0.421	145	-0.43	<0.001
Mm_Lung1	5532	-0.843	0.004	100	-0.949	<0.001
Mm_Lung2	5532	-0.605	0.008	129	-0.593	0.01
Hs_Heart1	5412	0.067	0.632	-	-	-
Hs_Heart2	5202	0.289	0.071	-	-	-
Hs_Kidney	5737	0.020	0.957	-	-	-
Mm_Kidney	5532	-0.430	0.075	176	-0.248	0.322
Mm_Spleen	5532	-0.328	0.214	114	0.03	0.913
Hs_Adipose	5335	-0.142	0.172	71	-0.272	0.008
Hs_AdrenalGland	5469	0.106	0.718	-	-	-
Hs_Colon1	5500	-0.081	0.615	-	-	-
Hs_Colon2	5483	0.078	0.759	-	-	-
Hs_Esophagus	5432	-0.171	0.311	-	-	-
Hs_Thyroid	5498	0.110	0.292	20	0.253	0.014
Hs_Uterus	5527	-0.208	0.458	125	-0.655	0.008
Hs_WholeBlood	4569	0.060	0.538	-	-	-

## Sheet: D) ω(HumanMouse)
	# of all genes	rho	pval	# of age-related genes	rho	pval
Hs_Brain1	16097	-0.500	0.029	-	-	-
Hs_Brain2	16097	-0.395	0.019	388	-0.628	<0.001
Hs_Brain3	16097	-0.613	<0.001	3950	-0.625	<0.001
Hs_Brain4	16097	-0.237	0.136	1723	-0.728	<0.001
Hs_Brain5	16097	-0.613	<0.001	6117	-0.683	<0.001
Hs_Brain6	7718	-0.482	0.008	644	-0.835	<0.001
Hs_Brain7	16097	-0.493	0.017	1963	-0.814	<0.001
Hs_Brain8	10924	-0.587	0.049	189	-0.965	<0.001
Hs_Brain9	11114	-0.182	0.595	-	-	-
Hs_Brain10	14124	-0.429	0.011	2796	-0.536	0.001
Hs_Brain11	14292	-0.422	0.004	4507	-0.468	0.001
Hs_Brain12	14151	-0.264	0.031	-	-	-
Hs_Brain13	14070	-0.343	0.013	812	-0.55	<0.001
Hs_Brain14	14152	0.055	0.646	205	-0.503	<0.001
Hs_Brain15	14524	-0.453	<0.001	5381	-0.583	<0.001
Hs_Brain16	14356	-0.294	0.033	4809	-0.375	0.006
Hs_Brain17	13959	-0.454	0.001	5335	-0.517	<0.001
Hs_Brain18	14306	-0.447	0.002	2431	-0.713	<0.001
Hs_Brain19	14089	-0.355	0.004	4055	-0.484	<0.001
Hs_Brain20	14015	-0.233	0.064	-	-	-
Hs_Brain21	13850	-0.275	0.082	-	-	-
Hs_Brain22	14182	-0.116	0.534	-	-	-
Mmu_Brain1	10924	-0.109	0.755	-	-	-
Mmu_Brain2	11114	-0.017	0.982	-	-	-
Rn_Brain	10880	-0.408	0.148	195	-0.868	<0.001
Mm_Brain1	6894	-0.342	0.119	-	-	-
Mm_Brain2	14349	0.592	0.071	5834	0.87	0.001
Mm_Brain3	14349	-0.105	0.722	211	-0.944	<0.001
Hs_Skin1	13303	0.013	0.900	83	-0.511	<0.001
Hs_Skin2	13796	-0.233	0.040	-	-	-
Mm_Skin	14349	-0.277	0.236	1837	-0.173	0.465
Hs_Artery1	13223	-0.439	0.002	1867	-0.726	<0.001
Hs_Artery2	13422	-0.303	0.182	470	-0.808	<0.001
Hs_Artery3	12576	-0.203	0.051	2748	-0.416	<0.001
Mfa_Artery	11168	-0.242	0.254	-	-	-
Rn_Artery	3629	0.412	0.113	320	0.534	0.033
Hs_Muscle1	16097	-0.041	0.867	2747	-0.579	0.009
Hs_Muscle2	15283	0.188	0.503	-	-	-
Hs_Muscle3	15283	0.120	0.670	-	-	-
Hs_Muscle4	16097	0.150	0.593	-	-	-
Hs_Muscle5	16097	0.094	0.467	-	-	-
Hs_Muscle6	12094	0.049	0.600	1117	0.169	0.069
Rn_Muscle1	3629	0.118	0.714	-	-	-
Rn_Muscle2	3629	0.660	0.027	-	-	-
Mm_Muscle1	14349	-0.126	0.668	541	-0.629	0.016
Mm_Muscle2	10743	0.453	0.189	926	0.731	0.016
Hs_Liver	13092	-0.192	0.190	-	-	-
Mm_Liver1	14359	-0.598	0.031	341	-0.507	0.077
Mm_Liver2	14349	-0.219	0.432	804	-0.747	0.001
Mm_Liver3	14349	-0.317	0.250	667	-0.733	0.002
Hs_Lung	13688	-0.001	0.993	323	-0.582	<0.001
Mm_Lung1	14349	-0.527	0.145	275	-0.791	0.011
Mm_Lung2	14349	-0.348	0.157	327	-0.756	<0.001
Hs_Heart1	13357	0.100	0.477	-	-	-
Hs_Heart2	12800	0.148	0.363	-	-	-
Hs_Kidney	14370	0.085	0.815	-	-	-
Mm_Kidney	14349	-0.260	0.297	524	-0.749	<0.001
Mm_Spleen	14348	-0.251	0.349	317	0.522	0.038
Hs_Adipose	13168	-0.152	0.145	172	0.048	0.647
Hs_AdrenalGland	13596	0.094	0.748	-	-	-
Hs_Colon1	13672	-0.282	0.074	-	-	-
Hs_Colon2	13587	0.071	0.779	-	-	-
Hs_Esophagus	13473	-0.282	0.091	-	-	-
Hs_Thyroid	13685	-0.039	0.712	49	-0.289	0.005
Hs_Uterus	13747	-0.491	0.063	325	-0.946	<0.001
Hs_WholeBlood	10876	0.002	0.986	-	-	-

## Sheet: E) ω(HumanEleph)
	# of all genes	rho	pval	# of age-related genes	rho	pval
Hs_Brain1	13930	-0.574	0.010	-	-	-
Hs_Brain2	13930	-0.390	0.021	375	-0.633	<0.001
Hs_Brain3	13930	-0.646	<0.001	3844	-0.644	<0.001
Hs_Brain4	13930	-0.251	0.114	1670	-0.738	<0.001
Hs_Brain5	13930	-0.582	<0.001	5931	-0.68	<0.001
Hs_Brain6	6943	-0.475	0.009	630	-0.866	<0.001
Hs_Brain7	13930	-0.377	0.076	1917	-0.836	<0.001
Hs_Brain8	9998	-0.587	0.049	188	-0.909	<0.001
Hs_Brain9	10090	-0.200	0.558	-	-	-
Hs_Brain10	12330	-0.376	0.029	2713	-0.546	0.001
Hs_Brain11	12455	-0.368	0.014	4359	-0.469	0.001
Hs_Brain12	12345	-0.255	0.037	-	-	-
Hs_Brain13	12235	-0.271	0.052	794	-0.483	<0.001
Hs_Brain14	12298	0.084	0.479	203	-0.576	<0.001
Hs_Brain15	12620	-0.482	<0.001	5196	-0.571	<0.001
Hs_Brain16	12510	-0.260	0.060	4666	-0.366	0.007
Hs_Brain17	12189	-0.427	0.001	5171	-0.491	<0.001
Hs_Brain18	12465	-0.415	0.004	2330	-0.696	<0.001
Hs_Brain19	12294	-0.311	0.012	3948	-0.441	<0.001
Hs_Brain20	12224	-0.199	0.115	-	-	-
Hs_Brain21	12063	-0.248	0.118	-	-	-
Hs_Brain22	12341	-0.015	0.935	-	-	-
Mmu_Brain1	9998	-0.055	0.881	-	-	-
Mmu_Brain2	10090	-0.017	0.982	-	-	-
Rn_Brain	10000	-0.443	0.113	193	-0.868	<0.001
Mm_Brain1	6299	-0.386	0.076	-	-	-
Mm_Brain2	13086	0.592	0.071	5409	0.731	0.016
Mm_Brain3	13086	-0.160	0.584	220	-0.862	<0.001
Hs_Skin1	11837	0.002	0.981	79	-0.483	<0.001
Hs_Skin2	11970	-0.289	0.010	-	-	-
Mm_Skin	13086	0.017	0.942	1994	0.017	0.942
Hs_Artery1	11529	-0.475	0.001	1816	-0.729	<0.001
Hs_Artery2	11673	-0.317	0.161	459	-0.838	<0.001
Hs_Artery3	10991	-0.239	0.021	2647	-0.453	<0.001
Mfa_Artery	9925	-0.264	0.213	-	-	-
Rn_Artery	3315	0.473	0.064	307	-0.133	0.622
Hs_Muscle1	13930	0.227	0.349	2624	-0.351	0.14
Hs_Muscle2	13361	0.263	0.344	-	-	-
Hs_Muscle3	13361	0.182	0.515	-	-	-
Hs_Muscle4	13930	-0.021	0.944	-	-	-
Hs_Muscle5	13930	0.094	0.469	-	-	-
Hs_Muscle6	10611	0.052	0.579	1089	0.067	0.472
Rn_Muscle1	3315	0.000	>0.999	-	-	-
Rn_Muscle2	3315	0.588	0.057	-	-	-
Mm_Muscle1	13086	-0.252	0.386	599	-0.776	0.001
Mm_Muscle2	9835	0.313	0.378	873	0.383	0.275
Hs_Liver	11370	-0.257	0.078	-	-	-
Mm_Liver1	13077	-0.646	0.017	280	0.048	0.875
Mm_Liver2	13086	-0.375	0.168	825	-0.675	0.006
Mm_Liver3	13086	-0.310	0.262	643	-0.514	0.05
Hs_Lung	11892	0.022	0.845	316	-0.558	<0.001
Mm_Lung1	13086	-0.632	0.068	263	-0.949	<0.001
Mm_Lung2	13086	-0.430	0.075	331	-0.756	<0.001
Hs_Heart1	11659	0.103	0.462	-	-	-
Hs_Heart2	11183	0.173	0.286	-	-	-
Hs_Kidney	12447	0.177	0.625	-	-	-
Mm_Kidney	13086	-0.248	0.322	484	-0.655	0.003
Mm_Spleen	13086	-0.397	0.128	313	-0.069	0.801
Hs_Adipose	11468	-0.117	0.262	163	0.173	0.096
Hs_AdrenalGland	11813	0.198	0.497	-	-	-
Hs_Colon1	11905	-0.238	0.135	-	-	-
Hs_Colon2	11845	0.065	0.799	-	-	-
Hs_Esophagus	11741	-0.305	0.067	-	-	-
Hs_Thyroid	11880	-0.045	0.672	48	-0.183	0.079
Hs_Uterus	11913	-0.527	0.044	307	-0.946	<0.001
Hs_WholeBlood	9505	0.075	0.441	-	-	-

## Sheet: F) ω(HumanCow)
	# of all genes	rho	pval	# of age-related genes	rho	pval
Hs_Brain1	14168	-0.500	0.029	-	-	-
Hs_Brain2	14168	-0.366	0.031	376	-0.651	<0.001
Hs_Brain3	14168	-0.602	<0.001	3858	-0.64	<0.001
Hs_Brain4	14168	-0.238	0.135	1705	-0.725	<0.001
Hs_Brain5	14168	-0.546	<0.001	5951	-0.645	<0.001
Hs_Brain6	6997	-0.483	0.008	628	-0.84	<0.001
Hs_Brain7	14168	-0.351	0.101	1920	-0.833	<0.001
Hs_Brain8	10067	-0.573	0.055	188	-0.944	<0.001
Hs_Brain9	10171	-0.182	0.595	-	-	-
Hs_Brain10	12492	-0.374	0.029	2703	-0.541	0.001
Hs_Brain11	12620	-0.359	0.017	4393	-0.467	0.001
Hs_Brain12	12514	-0.272	0.026	-	-	-
Hs_Brain13	12396	-0.259	0.064	798	-0.544	<0.001
Hs_Brain14	12457	0.102	0.389	204	-0.513	<0.001
Hs_Brain15	12807	-0.473	<0.001	5228	-0.582	<0.001
Hs_Brain16	12670	-0.231	0.095	4685	-0.336	0.014
Hs_Brain17	12355	-0.415	0.002	5192	-0.495	<0.001
Hs_Brain18	12640	-0.407	0.005	2387	-0.715	<0.001
Hs_Brain19	12456	-0.278	0.026	3966	-0.409	0.001
Hs_Brain20	12382	-0.195	0.123	-	-	-
Hs_Brain21	12225	-0.223	0.160	-	-	-
Hs_Brain22	12514	-0.032	0.862	-	-	-
Mmu_Brain1	10067	-0.027	0.946	-	-	-
Mmu_Brain2	10171	-0.017	0.982	-	-	-
Rn_Brain	10068	-0.372	0.190	190	-0.868	<0.001
Mm_Brain1	6319	-0.357	0.103	-	-	-
Mm_Brain2	13255	0.661	0.037	5456	0.87	0.001
Mm_Brain3	13255	-0.116	0.693	222	-0.931	<0.001
Hs_Skin1	12017	0.015	0.881	85	-0.43	<0.001
Hs_Skin2	12141	-0.281	0.013	-	-	-
Mm_Skin	13255	-0.139	0.560	2008	0.468	0.037
Hs_Artery1	11677	-0.507	<0.001	1841	-0.735	<0.001
Hs_Artery2	11831	-0.372	0.097	454	-0.79	<0.001
Hs_Artery3	11118	-0.268	0.009	2711	-0.493	<0.001
Mfa_Artery	10012	-0.258	0.223	-	-	-
Rn_Artery	3332	0.521	0.038	304	-0.121	0.655
Hs_Muscle1	14168	0.310	0.196	2689	-0.207	0.396
Hs_Muscle2	13566	0.331	0.228	-	-	-
Hs_Muscle3	13566	0.247	0.375	-	-	-
Hs_Muscle4	14168	0.004	0.995	-	-	-
Hs_Muscle5	14168	0.089	0.490	-	-	-
Hs_Muscle6	10711	0.062	0.511	1088	0.071	0.451
Rn_Muscle1	3332	0.089	0.784	-	-	-
Rn_Muscle2	3332	0.660	0.027	-	-	-
Mm_Muscle1	13255	-0.189	0.518	601	-0.755	0.002
Mm_Muscle2	9910	0.313	0.378	879	0.661	0.037
Hs_Liver	11522	-0.254	0.081	-	-	-
Mm_Liver1	13241	-0.629	0.021	288	0.048	0.875
Mm_Liver2	13255	-0.368	0.177	836	-0.647	0.009
Mm_Liver3	13255	-0.450	0.093	642	-0.459	0.085
Hs_Lung	12053	0.029	0.794	313	-0.517	<0.001
Mm_Lung1	13255	-0.580	0.102	265	-0.896	0.001
Mm_Lung2	13255	-0.329	0.182	332	-0.737	<0.001
Hs_Heart1	11799	0.099	0.479	-	-	-
Hs_Heart2	11312	0.139	0.392	-	-	-
Hs_Kidney	12637	0.072	0.843	-	-	-
Mm_Kidney	13255	-0.223	0.375	494	-0.705	0.001
Mm_Spleen	13256	-0.287	0.282	320	0.197	0.465
Hs_Adipose	11618	-0.130	0.212	168	-0.088	0.4
Hs_AdrenalGland	11954	0.165	0.572	-	-	-
Hs_Colon1	12063	-0.230	0.149	-	-	-
Hs_Colon2	11998	0.080	0.752	-	-	-
Hs_Esophagus	11888	-0.367	0.025	-	-	-
Hs_Thyroid	12042	-0.084	0.421	44	-0.336	0.001
Hs_Uterus	12074	-0.512	0.051	320	-0.925	<0.001
Hs_WholeBlood	9594	0.052	0.592	-	-	-

## Sheet: G) ω(HumanMouseWID)
	# of all genes	rho	pval	# of age-related genes	rho	pval
Hs_Brain1	7424	-0.011	0.963	-	-	-
Hs_Brain2	7228	-0.228	0.187	-	-	-
Hs_Brain3	7351	-0.317	0.049	716	-0.271	0.095
Hs_Brain4	8126	-0.029	0.858	950	-0.385	0.013
Hs_Brain5	7042	-0.382	0.011	2282	-0.197	0.201
Hs_Brain6	3714	-0.128	0.509	213	-0.425	0.022
Hs_Brain7	7983	-0.081	0.713	986	-0.507	0.013
Hs_Brain8	5803	-0.392	0.210	112	-0.629	0.032
Hs_Brain9	5195	-0.182	0.595	-	-	-
Hs_Brain10	6374	0.021	0.907	665	0.082	0.643
Hs_Brain11	6153	-0.002	0.992	1292	-0.267	0.08
Hs_Brain12	7751	-0.204	0.098	-	-	-
Hs_Brain13	6941	-0.121	0.392	367	-0.075	0.599
Hs_Brain14	7880	0.201	0.089	94	-0.059	0.619
Hs_Brain15	6560	-0.025	0.847	1776	-0.113	0.38
Hs_Brain16	6402	0.008	0.957	1559	-0.088	0.529
Hs_Brain17	6802	-0.230	0.095	2095	-0.235	0.088
Hs_Brain18	6648	-0.332	0.022	883	-0.234	0.113
Hs_Brain19	6795	-0.098	0.441	1223	-0.126	0.32
Hs_Brain20	7693	-0.159	0.209	-	-	-
Hs_Brain21	7176	-0.118	0.462	-	-	-
Hs_Brain22	7479	-0.005	0.978	-	-	-
Mmu_Brain1	6078	-0.109	0.755	-	-	-
Mmu_Brain2	5765	-0.083	0.843	-	-	-
Rn_Brain	6426	-0.266	0.358	160	-0.797	0.001
Mm_Brain1	3950	-0.255	0.252	-	-	-
Mm_Brain2	9492	0.522	0.122	4524	0.313	0.378
Mm_Brain3	8172	0.060	0.838	102	-0.782	0.001
Hs_Skin1	9205	-0.004	0.966	71	-0.404	<0.001
Hs_Skin2	7650	-0.115	0.317	-	-	-
Mm_Skin	8247	-0.382	0.097	217	-0.711	<0.001
Hs_Artery1	6435	0.005	0.975	501	0.47	0.001
Hs_Artery2	6308	-0.070	0.762	45	0.276	0.225
Hs_Artery3	6003	-0.029	0.780	693	-0.088	0.402
Mfa_Artery	5239	-0.194	0.364	-	-	-
Rn_Artery	2125	0.036	0.894	262	-0.158	0.56
Hs_Muscle1	7411	-0.207	0.396	1044	-0.062	0.801
Hs_Muscle2	7124	-0.020	0.945	-	-	-
Hs_Muscle3	7898	0.045	0.874	-	-	-
Hs_Muscle4	7523	0.046	0.873	-	-	-
Hs_Muscle5	8645	0.032	0.806	-	-	-
Hs_Muscle6	6628	-0.001	0.994	191	-0.193	0.038
Rn_Muscle1	2373	0.059	0.855	-	-	-
Rn_Muscle2	2283	0.337	0.311	-	-	-
Mm_Muscle1	7355	-0.314	0.273	392	-0.524	0.054
Mm_Muscle2	4784	0.522	0.122	435	-0.313	0.378
Hs_Liver	7507	-0.093	0.531	-	-	-
Mm_Liver1	8967	-0.584	0.036	288	-0.666	0.013
Mm_Liver2	8865	-0.713	0.003	415	-0.627	0.012
Mm_Liver3	8001	-0.617	0.014	511	-0.719	0.003
Hs_Lung	6733	0.002	0.986	28	0.164	0.14
Mm_Lung1	7682	-0.264	0.493	88	-0.949	<0.001
Mm_Lung2	8677	-0.266	0.285	214	-0.498	0.035
Hs_Heart1	7547	0.090	0.519	-	-	-
Hs_Heart2	5992	-0.015	0.927	-	-	-
Hs_Kidney	6830	0.033	0.928	-	-	-
Mm_Kidney	8589	-0.392	0.108	444	-0.674	0.002
Mm_Spleen	8014	-0.567	0.022	137	-0.719	0.002
Hs_Adipose	7537	-0.040	0.699	-	-	-
Hs_AdrenalGland	6027	0.050	0.866	-	-	-
Hs_Colon1	8220	-0.113	0.482	-	-	-
Hs_Colon2	7184	-0.120	0.636	-	-	-
Hs_Esophagus	7195	-0.176	0.298	-	-	-
Hs_Thyroid	7343	-0.032	0.762	-	-	-
Hs_Uterus	6257	-0.215	0.441	127	-0.455	0.088
Hs_WholeBlood	6815	0.061	0.533	-	-	-

## Sheet: H) ω(HumanElephWID)
	# of all genes	rho	pval	# of age-related genes	rho	pval
Hs_Brain1	7299	-0.211	0.386	-	-	-
Hs_Brain2	7190	-0.274	0.111	-	-	-
Hs_Brain3	7212	-0.382	0.016	755	-0.658	<0.001
Hs_Brain4	8028	-0.046	0.775	940	-0.458	0.003
Hs_Brain5	7020	-0.354	0.018	2349	-0.393	0.008
Hs_Brain6	3706	-0.235	0.220	-	-	-
Hs_Brain7	7868	-0.103	0.639	-	-	-
Hs_Brain8	5722	-0.378	0.227	-	-	-
Hs_Brain9	5171	-0.200	0.558	-	-	-
Hs_Brain10	6323	0.071	0.691	708	-0.194	0.169
Hs_Brain11	6098	0.008	0.959	1320	0.044	0.712
Hs_Brain12	7607	-0.218	0.076	-	-	-
Hs_Brain13	6850	-0.114	0.423	371	-0.186	0.147
Hs_Brain14	7709	0.195	0.099	92	-0.191	0.17
Hs_Brain15	6486	-0.008	0.953	1808	-0.31	0.023
Hs_Brain16	6337	0.008	0.955	1595	-0.406	0.005
Hs_Brain17	6731	-0.286	0.036	2124	-0.223	0.077
Hs_Brain18	6559	-0.343	0.018	887	0.236	0.033
Hs_Brain19	6713	-0.085	0.504	1279	-0.198	0.033
Hs_Brain20	7542	-0.112	0.377	-	-	-
Hs_Brain21	7042	-0.098	0.542	-	-	-
Hs_Brain22	7319	0.008	0.967	-	-	-
Mmu_Brain1	5995	-0.055	0.881	-	-	-
Mmu_Brain2	5692	0.000	>0.999	-	-	-
Rn_Brain	5217	-0.266	0.358	102	0.338	0.022
Mm_Brain1	2969	-0.313	0.156	-	-	-
Mm_Brain2	7661	0.801	0.005	-	-	-
Mm_Brain3	6463	0.165	0.573	-	-	-
Hs_Skin1	8967	-0.011	0.916	69	-0.591	0.001
Hs_Skin2	7505	-0.120	0.294	-	-	-
Mm_Skin	6732	-0.364	0.114	-	-	-
Hs_Artery1	6374	-0.046	0.760	508	-0.164	0.116
Hs_Artery2	6258	0.000	>0.999	52	-0.297	0.088
Hs_Artery3	5946	-0.095	0.365	710	-0.238	0.119
Mfa_Artery	5223	-0.258	0.223	-	-	-
Rn_Artery	1609	0.255	0.341	-	-	-
Hs_Muscle1	7271	-0.186	0.446	-	-	-
Hs_Muscle2	7039	0.168	0.549	-	-	-
Hs_Muscle3	7705	0.125	0.657	-	-	-
Hs_Muscle4	7422	-0.082	0.773	-	-	-
Hs_Muscle5	8449	0.040	0.755	-	-	-
Hs_Muscle6	6493	-0.016	0.861	195	-0.393	<0.001
Rn_Muscle1	1822	-0.089	0.784	-	-	-
Rn_Muscle2	1749	0.554	0.077	-	-	-
Mm_Muscle1	5950	-0.147	0.617	-	-	-
Mm_Muscle2	3803	0.035	0.924	332	-0.709	<0.001
Hs_Liver	7351	-0.118	0.423	-	-	-
Mm_Liver1	6982	-0.666	0.013	-	-	-
Mm_Liver2	6957	-0.622	0.013	243	-0.622	0.035
Mm_Liver3	6338	-0.451	0.091	-	-	-
Hs_Lung	6643	0.025	0.822	32	0.202	0.47
Mm_Lung1	6155	-0.527	0.145	-	-	-
Mm_Lung2	6913	-0.210	0.403	-	-	-
Hs_Heart1	7427	0.072	0.607	-	-	-
Hs_Heart2	5940	-0.058	0.722	-	-	-
Hs_Kidney	6728	0.072	0.843	-	-	-
Mm_Kidney	6781	0.034	0.892	254	-0.558	0.006
Mm_Spleen	6447	-0.585	0.017	-	-	-
Hs_Adipose	7378	-0.014	0.894	-	-	-
Hs_AdrenalGland	6007	0.179	0.539	-	-	-
Hs_Colon1	8041	-0.109	0.497	-	-	-
Hs_Colon2	7058	-0.102	0.687	-	-	-
Hs_Esophagus	7094	-0.191	0.257	-	-	-
Hs_Thyroid	7216	-0.066	0.527	-	-	-
Hs_Uterus	6234	-0.138	0.624	125	-0.269	0.266
Hs_WholeBlood	6686	0.079	0.414	-	-	-

## Sheet: I) ω(HumanCowWID)
	# of all genes	rho	pval	# of age-related genes	rho	pval
Hs_Brain1	7499	-0.050	0.839	-	-	-
Hs_Brain2	7328	-0.200	0.249	-	-	-
Hs_Brain3	7421	-0.247	0.129	752	-0.58	<0.001
Hs_Brain4	8176	-0.004	0.979	956	-0.146	0.363
Hs_Brain5	7173	-0.264	0.083	2348	-0.299	0.049
Hs_Brain6	3719	-0.144	0.456	-	-	-
Hs_Brain7	8027	-0.019	0.930	-	-	-
Hs_Brain8	5770	-0.322	0.308	-	-	-
Hs_Brain9	5251	-0.073	0.839	-	-	-
Hs_Brain10	6479	0.071	0.689	707	-0.325	0.019
Hs_Brain11	6223	0.040	0.798	1345	-0.18	0.127
Hs_Brain12	7737	-0.196	0.111	-	-	-
Hs_Brain13	6992	-0.099	0.486	381	-0.154	0.232
Hs_Brain14	7856	0.215	0.067	95	-0.1	0.474
Hs_Brain15	6618	0.040	0.759	1803	-0.256	0.062
Hs_Brain16	6453	0.055	0.697	1611	-0.39	0.007
Hs_Brain17	6855	-0.228	0.097	2140	-0.242	0.054
Hs_Brain18	6714	-0.289	0.049	908	0.197	0.076
Hs_Brain19	6851	-0.042	0.741	1283	-0.259	0.005
Hs_Brain20	7668	-0.079	0.534	-	-	-
Hs_Brain21	7195	-0.019	0.904	-	-	-
Hs_Brain22	7487	-0.001	0.994	-	-	-
Mmu_Brain1	6056	-0.055	0.881	-	-	-
Mmu_Brain2	5762	-0.017	0.982	-	-	-
Rn_Brain	5274	-0.230	0.428	100	0.382	0.009
Mm_Brain1	2993	-0.197	0.380	-	-	-
Mm_Brain2	7739	0.801	0.005	-	-	-
Mm_Brain3	6558	0.087	0.768	-	-	-
Hs_Skin1	9071	0.013	0.903	72	-0.387	0.038
Hs_Skin2	7610	-0.146	0.201	-	-	-
Mm_Skin	6837	-0.330	0.156	-	-	-
Hs_Artery1	6468	-0.009	0.955	526	0.213	0.04
Hs_Artery2	6377	0.026	0.910	45	0.153	0.388
Hs_Artery3	6071	-0.027	0.794	747	-0.02	0.896
Mfa_Artery	5274	-0.162	0.451	-	-	-
Rn_Artery	1607	0.097	0.721	-	-	-
Hs_Muscle1	7415	0.000	>0.999	-	-	-
Hs_Muscle2	7179	0.309	0.262	-	-	-
Hs_Muscle3	7870	0.150	0.593	-	-	-
Hs_Muscle4	7533	0.025	0.934	-	-	-
Hs_Muscle5	8623	0.038	0.767	-	-	-
Hs_Muscle6	6585	0.013	0.893	197	-0.356	<0.001
Rn_Muscle1	1833	0.000	>0.999	-	-	-
Rn_Muscle2	1754	0.409	0.211	-	-	-
Mm_Muscle1	5992	0.021	0.943	-	-	-
Mm_Muscle2	3836	0.453	0.189	345	0.465	0.034
Hs_Liver	7439	-0.102	0.491	-	-	-
Mm_Liver1	7104	-0.598	0.031	-	-	-
Mm_Liver2	7073	-0.555	0.032	247	-0.734	0.009
Mm_Liver3	6427	-0.501	0.057	-	-	-
Hs_Lung	6756	0.048	0.671	30	-0.457	0.087
Mm_Lung1	6257	-0.158	0.685	-	-	-
Mm_Lung2	7011	-0.141	0.577	-	-	-
Hs_Heart1	7531	0.061	0.665	-	-	-
Hs_Heart2	6047	0.013	0.936	-	-	-
Hs_Kidney	6826	0.072	0.843	-	-	-
Mm_Kidney	6867	-0.060	0.814	258	-0.576	0.004
Mm_Spleen	6531	-0.603	0.013	-	-	-
Hs_Adipose	7512	-0.026	0.801	-	-	-
Hs_AdrenalGland	6098	0.246	0.397	-	-	-
Hs_Colon1	8131	-0.108	0.501	-	-	-
Hs_Colon2	7164	-0.063	0.805	-	-	-
Hs_Esophagus	7195	-0.265	0.113	-	-	-
Hs_Thyroid	7327	-0.056	0.594	-	-	-
Hs_Uterus	6326	-0.164	0.559	127	-0.103	0.674
Hs_WholeBlood	6773	0.075	0.438	-	-	-
