# Supplementary material for: Molecular footprint of Medawar’s mutation accumulation process in mammalian aging
Source: Aging Cell. 2019 May 6;18(4):e12965. doi: 10.1111/acel.12965 (PMC6612638; doi:10.1111/acel.12965)
Supplement: Supplementary file 4 [file ACEL-18-e12965-s004.xlsx]

## Sheet: regression_models
	F	p.val	Sample size (After Outliers)	Age Range / Age Group (After Outliers)
Hs_Brain3	0.0246	0.8762	39	20-99 years
Hs_Brain4	0.9519	0.3354	41	20-99 years
Hs_Brain5	0.9297	0.3406	44	20-99 years
Hs_Brain6	2.5024	0.1258	29	26-106 years
Hs_Brain7	7.091	0.0149	23	25-94 years
Hs_Brain8	2.6062	0.1409	12	16.7-98 years
Hs_Brain10	3.6059	0.0669	34	24.5-74.5 years
Hs_Brain11	0.6568	0.4224	44	44.5-74.5 years
Hs_Brain13	0.0114	0.9153	52	24.5-74.5 years
Hs_Brain15	0.9568	0.332	62	24.5-74.5 years
Hs_Brain16	0.8923	0.3494	53	24.5-74.5 years
Hs_Brain17	0.9951	0.3232	54	24.5-74.5 years
Hs_Brain18	3.6204	0.0636	47	24.5-74.5 years
Hs_Brain19	10.0137	0.0024	64	24.5-74.5 years
Rn_Brain	NA	NA	14	7-8, 21-22 months
Mm_Brain2	NA	NA	10	5, 30 months
Mm_Brain3	4.9633	0.0477	14	13, 26, 52, 78, 104, 130 weeks
Hs_Aorta1	0.2182	0.6428	46	24.5-64.5 years
Hs_Aorta3	0.0086	0.9264	93	24.5-74.5 years
Mm_Liver1	0.0763	0.788	13	8, 16, 96, 130 weeks
Mm_Liver2	0.9985	0.3374	15	13, 26, 52, 78, 104, 130 weeks
Mm_Liver3	0.0145	0.9061	15	6, 12, 18, 24 months
Hs_Lung	1.6211	0.2067	82	24.5-74.5 years
Mm_Lung1	18.2787	0.0052	9	2, 18, 26 months
Mm_Lung2	1.2301	0.2849	18	13, 26, 52, 78, 104, 130 weeks
