# Supplementary material for: Molecular footprint of Medawar’s mutation accumulation process in mammalian aging
Source: Aging Cell. 2019 May 6;18(4):e12965. doi: 10.1111/acel.12965 (PMC6612638; doi:10.1111/acel.12965)
Supplement: Supplementary file 5 [file ACEL-18-e12965-s005.xlsx]

## Sheet: BiologicalProcess_IELC
GO_ID	GO_Description
GO:0097191	extrinsic apoptotic signaling pathway
GO:0008610	lipid biosynthetic process
GO:0050900	leukocyte migration
GO:0046394	carboxylic acid biosynthetic process
GO:0006629	lipid metabolic process
GO:0006954	inflammatory response
GO:0044283	small molecule biosynthetic process
GO:0009611	response to wounding
GO:0044281	small molecule metabolic process
GO:1903034	regulation of response to wounding
GO:0009607	response to biotic stimulus
GO:0042592	homeostatic process
GO:0009617	response to bacterium
GO:1902532	negative regulation of intracellular signal transduction
GO:1901565	organonitrogen compound catabolic process
GO:0016485	protein processing
GO:0051604	protein maturation
GO:0051707	response to other organism
GO:0016053	organic acid biosynthetic process
GO:0030335	positive regulation of cell migration
GO:0043207	response to external biotic stimulus
GO:0044255	cellular lipid metabolic process
GO:0044712	GINS complex
GO:0097193	intrinsic apoptotic signaling pathway

## Sheet: CellularComponent_DEHC
GO_ID	GO_Description
GO:0030054	cell junction
GO:0043005	neuron projection
GO:0044456	synapse part
GO:0045202	synapse
GO:0097458	neuron part
GO:0044433	cytoplasmic vesicle part
GO:0042995	cell projection
GO:0030424	axon
GO:0030425	dendrite
GO:0030659	cytoplasmic vesicle membrane
GO:0036477	somatodendritic compartment
GO:0043025	neuronal cell body

## Sheet: MolecularFunction_DEHC
GO_ID	GO_Description
GO:0000977	RNA polymerase II regulatory region sequence-specific DNA binding
GO:0043565	sequence-specific DNA binding
GO:0000981	RNA polymerase II transcription factor activity, sequence-specific DNA binding
GO:0001071	nucleic acid binding transcription factor activity
GO:0003712	transcription cofactor activity
GO:0003924	GTPase activity
GO:0004871	signal transducer activity
GO:0038023	signaling receptor activity
GO:0060089	molecular transducer activity
GO:0000976	transcription regulatory region sequence-specific DNA binding
GO:0001012	RNA polymerase II regulatory region DNA binding
GO:0003700	DNA binding transcription factor activity
GO:0004872	receptor activity
GO:0004888	transmembrane signaling receptor activity
